# Supplementary material for: Effect of forward and backward sloped support surfaces on postural equilibrium and ankle muscles activity
Source: PLoS One. 2024 Jun 27;19(6):e0305840. doi: 10.1371/journal.pone.0305840 (PMC11210767; doi:10.1371/journal.pone.0305840)
Supplement: S1 File — (XLSX) [file pone.0305840.s001.xlsx]

## Sheet: normalized EMG
Mean value of normalized EMG (%)					Normalized EMG
DF15	TA	GastM	Sol		Group results	TA	GasM	Sol
subject 1	16.2918	10.9615	11.0292		mean DF15	16.8392	5.51423	11.4581
subject 2	20.4257	5.56538	22.7019		mean DF7	4.03668	6.7633	13.1081
subject 3	19.7643	2.43515	12.9472		mean H0	2.18152	8.80798	14.5981
subject 4	23.1222	3.21823	9.61668		mean PF7	2.08546	9.01896	16.5588
subject 5	15.7524	2.91485	7.96225		mean PF15	2.10324	13.1765	20.8738
subject 6	15.8656	6.9333	12.1747		SD DF15	4.04392	2.92174	4.80116
subject 7	25.081	4.25747	14.2267		SD DF7	4.60678	3.27305	5.21656
subject 8	18.4147	7.69435	13.1054		SD H0	0.814021	4.93209	4.09549
subject 9	10.7586	2.42292	7.21378		SD PF7	0.602546	4.65548	5.72897
subject 10	11.5531	4.57578	5.15307		SD PF15	0.594699	6.95346	7.61762
subject 11	17.683	5.18853	19.5265
subject 12	16.1803	2.54363	5.32955
subject 13	14.7352	8.77763	10.1264
subject 14	12.4416	10.8651	11.575
subject 15	14.5186	4.35973	9.18305
DF7	TA	GastM	Sol
subject 1	8.6137	14.1708	10.0298
subject 2	1.5257	4.35853	19.6986
subject 3	1.82085	3.01717	17.6691
subject 4	19.2673	3.20435	9.61693
subject 5	3.68992	7.6659	6.59575
subject 6	3.05417	7.18355	18.1838
subject 7	2.29223	5.45067	13.4819
subject 8	4.2938	5.97218	11.2647
subject 9	2.11967	2.52393	8.3756
subject 10	1.36425	5.91007	12.2903
subject 11	2.09947	6.78625	25.9867
subject 12	2.40795	10.205	9.83667
subject 13	2.25418	8.49418	10.1274
subject 14	1.18832	11.5171	14.0835
subject 15	4.55875	4.98972	9.37995
H0	TA	GastM	Sol
subject 1	4.22842	13.5855	9.92228
subject 2	1.5477	14.3302	14.2638
subject 3	1.80583	3.30242	18.6012
subject 4	1.80583	3.30242	18.6012
subject 5	2.84788	13.2584	7.53605
subject 6	2.77855	7.54215	22.609
subject 7	1.8095	17.9658	15.9232
subject 8	1.5665	6.26538	12.4279
subject 9	1.52307	3.80132	15.4843
subject 10	1.52307	3.80132	15.4843
subject 11	2.09298	6.70533	17.2538
subject 12	2.37617	7.31077	9.37635
subject 13	2.21577	10.9469	16.4726
subject 14	1.2655	15.0337	14.9718
subject 15	3.33597	4.96802	10.0437
PF7	TA	GastM	Sol
subject 1	2.3205	13.0594	11.3489
subject 2	1.52775	14.8003	22.2735
subject 3	1.83048	3.86115	23.1385
subject 4	2.4605	3.42352	17.5601
subject 5	2.8482	13.2033	7.37467
subject 6	2.81355	8.50573	25.55
subject 7	1.82055	16.1405	14.815
subject 8	1.49925	6.57215	14.0314
subject 9	1.54868	3.25033	17.1583
subject 10	1.35313	6.81175	13.2281
subject 11	2.09267	7.24147	26.8791
subject 12	2.42605	4.87597	11.8277
subject 13	2.28845	14.4415	17.1827
subject 14	1.2351	13.6016	15.7292
subject 15	3.217	5.4956	10.2851
PF15	TA	GastM	Sol
subject 1	2.18973	19.5244	10.5557
subject 2	1.57812	14.4909	33.3623
subject 3	2.0112	8.69982	31.6191
subject 4	1.68993	3.36302	24.0335
subject 5	2.90675	21.8651	9.52507
subject 6	2.78327	8.36608	23.9622
subject 7	1.8556	18.3412	20.8979
subject 8	1.56225	8.4845	15.3102
subject 9	1.7105	3.69088	19.2555
subject 10	1.38443	9.03763	17.8095
subject 11	2.2972	10.3825	32.3461
subject 12	2.54968	19.1821	19.9232
subject 13	2.6064	24.2363	18.1573
subject 14	1.25205	20.9411	24.8362
subject 15	3.1715	7.04215	11.5126

## Sheet: Posturographic data
Mean values of posturographic parameters							Posturographic parameters
DF15	X0-ap (mm)	Y0-tr (mm)	Xm-ap(mm)	Ym-tr(mm)	Vm(mm/s)		Group results	X0-ap (mm)	Y0-tr (mm)	Xm-ap(mm)	Ym-tr(mm)	Vm(mm/s)
subject 1	-42.2587	4.17835	3.1688	1.3412	429.022		mean DF15	-44.4329	-5.7941	4.10535	1.45497	391.836
subject 2	-64.4911	-9.80377	6.95445	1.10703	482.078		mean DF7	-33.1447	-3.53414	3.06353	1.1721	384.858
subject 3	-12.8027	0.936725	5.86017	1.19752	331.141		mean H0	-20.8224	-2.4287	2.82976	1.19582	378.16
subject 4	-48.4416	-9.38225	2.31752	1.19025	293.438		mean PF7	-5.15495	-0.965088	2.25514	1.27248	376.639
subject 5	-49.8909	-13.7711	3.68993	1.25915	450.844		mean PF15	10.7261	0.693945	2.77311	1.30883	385.714
subject 6	-30.165	-0.63075	2.53933	0.94025	371.999		SD DF15	17.8223	8.55438	1.51269	0.383934	79.0603
subject 7	-31.7131	-6.56623	4.62385	1.77485	387.225		SD DF7	20.9477	7.70419	0.862783	0.412879	80.1335
subject 8	-47.4245	-12.787	4.3841	1.38427	358.658		SD H0	23.4316	6.60189	0.659593	0.443574	77.574
subject 9	-42.118	-17.16	3.03207	1.40592	385.872		SD PF7	22.8868	7.71526	0.511796	0.507472	77.781
subject 10	-58.8251	-15.3187	4.45017	2.10732	310.064		SD PF15	25.0842	7.6863	0.943955	0.342288	71.8641
subject 11	-24.8652	-7.5833	4.2691	2.11463	371.345
subject 12	-66.2506	-12.0052	6.99137	1.46253	291.221
subject 13	-21.71	-3.08285	3.46093	2.0416	354.67
subject 14	-49.3708	13.4922	2.23457	1.46183	567.407
subject 15	-76.1669	2.57232	3.60388	1.03622	492.561
DF7	X0-ap (mm)	Y0-tr (mm)	Xm-ap(mm)	Ym-tr(mm)	Vm(mm/s)
subject 1	-47.4648	5.03513	2.8277	1.48083	431.671
subject 2	-34.4455	-2.6131	2.10195	0.66635	456.322
subject 3	-4.45022	8.05637	1.9828	0.696275	325.979
subject 4	-61.5846	-5.3007	3.01933	0.990475	298.263
subject 5	-38.8847	-9.91925	2.9644	1.06855	445.848
subject 6	-7.00248	2.00057	2.78355	0.683875	363.567
subject 7	-16.6523	-2.0428	3.73408	1.57545	371.609
subject 8	-39.4385	-7.42978	4.99505	1.6431	352.209
subject 9	-45.6354	-15.0914	3.35185	0.989	385.014
subject 10	-47.0004	-15.1102	3.4942	1.96695	302.169
subject 11	5.88802	-5.66135	4.2894	1.4449	365.243
subject 12	-35.5788	-11.8825	3.60118	0.61985	272.463
subject 13	-15.1442	-3.0692	2.35985	1.46935	344.395
subject 14	-46.8463	9.61617	2.08807	1.2054	568.686
subject 15	-62.9295	0.39995	2.35953	1.0811	489.433
H0	X0-ap (mm)	Y0-tr (mm)	Xm-ap(mm)	Ym-tr(mm)	Vm(mm/s)
subject 1	-41.0504	6.24988	2.9973	1.24033	421.913
subject 2	-4.94445	4.29772	3.60585	0.799	436.138
subject 3	-5.3925	1.7341	2.92267	0.653725	321.354
subject 4	-45.7122	-3.03585	2.5467	0.968175	289.131
subject 5	-29.6517	-12.3202	2.2746	1.53653	443.025
subject 6	16.0256	-0.868675	2.498	0.66045	369.483
subject 7	-17.7222	-0.477125	2.95017	1.0507	370.592
subject 8	-30.543	-9.01977	2.4804	2.14677	341.306
subject 9	-6.50535	-8.7209	2.02185	1.00228	373.279
subject 10	-47.0872	-8.5755	3.0126	1.71252	300.83
subject 11	23.7788	4.52123	2.6393	1.19445	369.171
subject 12	-34.34	-12.9119	3.80565	0.77815	271.451
subject 13	-0.544225	-5.10073	2.27675	1.78515	341.638
subject 14	-49.0776	4.7984	2.0778	1.42255	573.723
subject 15	-39.5697	2.99882	4.3367	0.98655	449.37
PF7	X0-ap (mm)	Y0-tr (mm)	Xm-ap(mm)	Ym-tr(mm)	Vm(mm/s)
subject 1	-37.6095	5.01967	1.83465	1.56235	433.042
subject 2	-2.377	0.539875	3.00967	0.528425	443.681
subject 3	18.0422	8.99312	2.2267	0.9969	325.303
subject 4	-6.77867	-1.47957	2.20267	1.18447	281.856
subject 5	-31.3465	-12.9537	2.00833	1.2298	437.372
subject 6	29.5961	-2.30798	2.9773	0.789375	364.108
subject 7	-6.1637	-3.64465	2.05115	1.02745	375.655
subject 8	-5.75035	0.8502	1.3791	2.49605	341.603
subject 9	-4.80645	-7.88905	2.29273	0.786425	372.286
subject 10	-13.5763	9.58407	2.77925	1.57798	286.216
subject 11	34.7682	6.71793	2.95913	1.021	361.326
subject 12	-2.07972	-16.2505	2.0434	0.9574	267.431
subject 13	18.0045	-7.46805	1.7997	1.90195	344.659
subject 14	-32.067	5.70562	1.64612	1.30535	555.946
subject 15	-35.1802	0.1067	2.61715	1.72222	459.097
PF15	X0-ap (mm)	Y0-tr (mm)	Xm-ap(mm)	Ym-tr(mm)	Vm(mm/s)
subject 1	-21.7496	7.17313	2.94083	1.57755	426.412
subject 2	14.4929	0.43575	1.99408	0.68445	444.929
subject 3	33.6026	8.28113	1.67345	0.8553	331.535
subject 4	11.9985	-3.6956	2.93412	1.01185	280.629
subject 5	5.83715	-13.1062	2.04697	1.62273	432.647
subject 6	32.9045	-3.4238	3.39893	0.937825	368.518
subject 7	9.23545	-6.38327	2.66518	1.36115	374.754
subject 8	14.14	2.86577	1.62955	1.35728	340.359
subject 9	-9.03228	-7.92272	3.25307	1.03493	376.04
subject 10	-5.36242	8.37153	3.00245	1.81997	291.697
subject 11	47.5478	11.0143	4.3465	1.68162	373.095
subject 12	47.5478	11.0143	4.3465	1.68162	373.095
subject 13	32.7942	-7.27928	1.8984	1.46295	339.988
subject 14	-32.067	5.70562	1.64612	1.30535	555.946
subject 15	-20.9976	-2.64142	3.82045	1.23785	476.072
